# Supplementary material for: Spatial and Temporal Distribution of Bacterioplankton Molecular Ecological Networks in the Yuan River under Different Human Activity Intensity
Source: Microorganisms. 2021 Jul 19;9(7):1532. doi: 10.3390/microorganisms9071532 (PMC8306320; doi:10.3390/microorganisms9071532)
Supplement: Supplementary file 1 [file microorganisms-09-01532-s001.zip]

Archive with 1 entries (1 files):
- microorganisms-1301785-supplementary.pdf
